# Supplementary material for: Genomic Copy Number Variants in CML Patients With the Philadelphia Chromosome (Ph+): An Update
Source: Front Genet. 2021 Aug 10;12:697009. doi: 10.3389/fgene.2021.697009 (PMC8383316; doi:10.3389/fgene.2021.697009)
Supplement: Supplementary file 11 [file Table_2.XLSX]

## Sheet: Sheet1
Case	Sample	Cytogenetics	CNVs
10-0292D	10-0573-GM	46,XY,t(9;22)(q34;q11.2)[20]
10-066D	10-0206-FM	46,XY,t(9;22)(q34;q11.2)[20].nuc ish (ABLx3),(BCRx3),(ABL con BCRx2)[195/200]	Case 1
11-0329D	11-0456-GM	46,XX,t(9;22)(q34;q11.2)[2]/46,XX[8]
11-0416D	11-0652-FL	46,XY,t(9;22)(9q34;q11.2)[20].nuc ish (ABL1x3),(BCRx3),(ABL1 con BCRx2)[200]
12-0099D	11-1582-GM	46,XX,t(9;22)(q34;q11.2)[20]	Case 2
12-0171D	11-1275-FL	46,XY,t(9;22)(q34;q11.2)[20].nuc ish(BCR,ABL)x3(BCR con ABLx2)[196/200]
12-0209D	12-0298-GM	46,XY,t(9;22)(q34;q11.2)[22]
12-0325D	12-0469-GM	46,XY,t(9;22)(q34;q11.2)[7]/46,XY[13]
12-0350D	12-0527-GM	46,XY,t(9;22)(q34;q11.2)[20]	Case 3
12-0414D	12-0639-FM	46,XY,t(9;22)[17]/46,XY[3].nuc ish (BCR,ABL1)x3,(BCR con ABL1x2)[198/200]	Case 4
12-0416D	12-0638-GM	46,XX,t(9;22)(q34;q11.2)[18]/46,XX[2]
12-0479D	12-0784-GM	46,XX,t(9;22)(q34;q11.2)[20]/46,XX[1]
12-0482D	12-0840-FM	46,XX,t(9;22)(q34;q11.2)[20].nuc ish (BCR,ABL1)x3,(BCR con ABL1x2)[193/200]
12-0548D	12-1023-GM	46,XY,t(9;22)(q34;q11.2)[20]/46,XY[1]
12-0598D	12-1067-GM	46,XY,t(9;22)(q34;q11.2)[20]
13-0059D	12-1361-FM	46,XY,t(9;22)(q34;q11.2)[20].nuc ish (ABL1,BCR)x3(ABL1 con BCRx2)[200]
13-0075D	12-1476-GM	46,XX,t(9;22)(q34;q11.2)[4]
13-0093D	12-1394-FM	46,XX,t(9;22)(q34;q11.2)[20].nuc ish (BCR,ABL1)x3(BCR con ABL1x2)[193/200]
13-0097D	13-0005-GM	46,XX,t(9;22)(q34;q11.2)[18]/46,XX[2]
13-0142D	13-0178-GM	46,XX,t(9;22)(q34;q11.2)[19]/46,XX[1]
13-0179D	13-0257-GM	46,XY,t(9;22)(q34;q11.2)[20]
13-0188D	13-0255-GL	46,XX,t(9;22)(q34;q11.2)[20]
13-0444D	13-0463-GM	46,XY,t(9;22)(q34;q11.2)[21]
13-0505D	13-0596-GM	46,XX,t(9;22)(q34;q11.2)[20]
13-0645D	13-0936-FM	46,XY,t(9;22)(q34;q11.2)[20].nuc ish (ABL1,BCR)x3(ABL1 con BCRx2)[195/200]
13-0656D	13-0947-GM	46,XY,t(9;22)(q34;q11.2)[20]
13-0768D	13-1229-GM	46,XX,t(9;22)(q34;q11.2)[21]
13-0813D	13-1329-GM	46,XY,t(9;22)(q34;q11.2)[20]
13-0815D	13-1264-FM	46,XY,t(9;22)(q34;q11.2).nuc ish (ABL1,BCR)x3(ABL1 con BCRx2)[196/200]	Case 5
14-0039D	14-0045-GM	46,XX,t(9;22)(q34;q11.2)[20]	Case 6
14-0099D	14-0196-FM	46,XY,t(9;22)(q34;q11.2)[20].nuc ish (ABL1,BCR)x3(ABL1 con BCRx2)[196/200]
14-0222D	14-0262-GM	46,XX,t(9;22)(q34;q11.2)[22]	Case 7
14-0299D	14-0511-FM	46,XY,t(9;22)(q34;q11.2)[4]/46,XY[18]
14-0317D	14-0538-FM	46,XX,t(9;22)(q34;q11.2)[20]
14-0388D	14-0740-FL	46,XY,t(9;22)(q34;q11.2)[22].nuc ish (ABL1,BCR)x3(ABL1 con BCRx2)[192/200]
14-0449D	14-0927-GM	46,XY,,t(9;22)(q34;q11.2)[20]
14-0477D	14-0990-FM	46,XY,t(9;22)(q34;q11.2)[20].nuc ish (BCR,ABL1)x3,(BCR con ABL1x2)[193/200]
14-0551D	14-1183-FL	46,XY,t(9;22)(q34;q11.2)[20].nuc ish (ABL1,BCR)x3(ABL1 con BCRx2)[197/200]
14-0606D	14-1333-FM	46,XY,t(9;22)(q34;q11.2).nuc ish (ABL1,BCR)x3(ABL1 con BCRx2)[196/200]
14-0616D	14-1385-GM	46,XY,t(9;22)(q34;q11.2)[20]	Case 8
15-0024D	14-1652-FM	46,XY,t(9;22)(q34;q11.2)[19]/46,XY[1].nuc ish (ABL1,BCR)x3(ABL1 con BCRx2)[196/200]	Case 9
15-0196D	15-0406-FM	46,XX,t(9;22)(q34;q11.2)[20].nuc ish (ABL1,BCR)x3(ABL1 con BCRx2)[194/200]
15-0519D	15-0588-FM	46,XX,t(9;22)(q34;q11.2)[20].nuc ish (ABL1,BCR)x3(ABL1 con BCRx2)[200]	Case 10
15-0567D	15-0734-FM	46,XX,t(9;22)(q34;q11.2)[20].nuc ish (ABL1,BCR)x3(ABL1 con BCRx2)[196/200]
15-0568D	15-0735-FM	46,XX,t(9;22)(q34;q11.2)[20].nuc ish (ABL1,BCR)x3(ABL1 con BCRx2)[200]
18-0331D	18-1306-GM	46,XX,t(9;22)(q34;q11.2)[21]
18-0364D	18-1488-GL	46,XY,t(9;22)(q34;q11.2)[20]	Case 11
19-0102D	19-0314-GM	46,XX,t(9;22)(q34;q11.2)[22]
19-0149D	19-0614-GM	46,XY,t(9;22)(q34;q11.2)[20]
